# Supplementary material for: Identification and Evaluation of Single-Nucleotide Polymorphisms in Allotetraploid Peanut (Arachis hypogaea L.) Based on Amplicon Sequencing Combined with High Resolution Melting (HRM) Analysis
Source: Front Plant Sci. 2015 Dec 2;6:1068. doi: 10.3389/fpls.2015.01068 (PMC4667090; doi:10.3389/fpls.2015.01068)
Supplement: Supplementary file 1 [file DataSheet1.XLSX]

## Sheet: 96 varieties
Additional File 1: List of peanut varieties used in this study
Variety	Accession No.	Note
Fu Hua Sheng	GH03291	For amplicon sequencing
Shi Tou Qi	GH02437	For amplicon sequencing
Zhu Si Dou	GH02986	For amplicon sequencing
Zhu Zai Dou	GH00654	For amplicon sequencing
Lu Wu Da Hua Sheng	GH03862	For amplicon sequencing
Weng Yuan Da Gou Dou	GH03801	For amplicon sequencing
Tai Shan San Li Rou	GH02818	For amplicon sequencing
Liao Ning Si Li Hong	GH02919	For amplicon sequencing
Zhen Zhu Hei	GH02940	For amplicon sequencing
Yue You 20	GH02739	For amplicon sequencing
Ya Xian Xiao Li	GH02809	For amplicon sequencing
Yue You 13	GH02742	For amplicon sequencing
Guang Ming Dou Ning	GH03092
Mu Geng Nuo	GH00497
Guang Liu	GH00283
Tai Shan Te Yu	GH00488
Ba Yue Dou	GH00644
Tai Shan Zhu	GH02834
Luo Ding Da Dou	GH00638
Kai Jian Tie Dou	GH00645
Gou Bi Dou	GH03088
Da Bu Zhong	GH00636
Zi Shi	GH02125
Xiao Guo Fen	GH03384
Da Tong Dou	GH00522
Xin Yi Si Li Hong	GH00929
He Yuan Bo Ke Dou	GH02771
Shi Li Pu Hong Yi	GH00792
Er Kang Zai	GH00796
Si Li Hong	GH00787
Zhu Sheng Zhong	GH02932
Jiang Xi Tan Kou Xiao Zi	GH03254
Lang Jiang Hua Sheng	GH02922
Jin Tan Jiu Long Dou	GH02982
Zhang Zhen Da Zhu Dou	GH02410
Tai Shan Xiao Hua Sheng	GH02846
Gao Bu Da Zhu Dou	GH02194
Bai Rou Zai	GH02390
Xin Hui Zhu Dou	GH02432
Shi Long Hong	GH02183
Bai Yan Dou Ning	GH02412
Xin Yi Si Li Bai	GH00930
Chen Bei Tong Luo Wan	GH00858
He Shan Hua Sheng	GH03086
Gao Yao Bai Tu Hua Sheng	GH02172
Fang Cheng	GH02902
Fu Shi	GH03326
Lin Gui Da Chi Zi	GH02210
Chi Shan Da Dou	GH02815
Zhu Sha Hong	GH03139
Dian Bai Gou	GH02204
Bei Hai Zhen Zhu	GH02825
Beng Jiang Zhong	GH02789
Yan Zhi Hua Sheng	GH02796
Hai Feng Si Ji Dou	GH02699
Yang Chun Pu Di Zhan	GH03722
Tai Shan Fu Cheng	GH02827
Dong Guan Ba Dou	GH02839
Lu Wu Ba Dou	GH02927
Xun 58	GH03322
Dao Ming Dou Ning	GH02799
Chan Li Da Hua Sheng	GH00194
Xiao Guo Zi	GH00211
Zao Man Sheng	GH00206
Zao Hua Sheng	GH02404
Zhi Hua Man Sheng	GH02747
Cheng Dong She Da Dou	GH02814
Zi Jin Zhong	GH02108
Qun Yi San Yue Ning	GH02213
Hua Xian Ba	GH02503
Xi Li Zhong	GH03077
Xi Shui Chuan De	GH02966
Ling Bei Tong Luo Wan	GH00255
Wu Hua Bai Ri Zai	GH00789
Xiao Liu Qiu	GH02132
Xin Yi San Li Hong	GH00773
Fou Zhou Ju Ren	GH01130
Da Hua Da Dou	GH03708
Luo Ding Niu Jiao Dou	GH03765
Le Hui Da Dou	GH03805
Tai Ling Bai Ri Dou	GH03817
Tian Ya	GH03858
Ying De Xi Jie Zai	GH03936
Dong Ping Li Ji Hua Sheng	GH00273
Hua Xian Xi Zhu	GH02817
Dun Di Lei	GH02935
Hua Mei Hua Sheng	GH02950
Chao Zhou Dou	GH03691
Fou Zhou Man Sheng	GH02946
Chi Sheng	GH02961
Na Da Da Dou	GH03741
Jie Dou	GH03927
En Hua 1 Hao	GH00502
Shui Dou	GH00640
Xin Hua 6 Hao	GH03143
Liu Yue Dou	GH03379
