# Supplementary material for: Identification and Evaluation of Single-Nucleotide Polymorphisms in Allotetraploid Peanut (Arachis hypogaea L.) Based on Amplicon Sequencing Combined with High Resolution Melting (HRM) Analysis
Source: Front Plant Sci. 2015 Dec 2;6:1068. doi: 10.3389/fpls.2015.01068 (PMC4667090; doi:10.3389/fpls.2015.01068)
Supplement: Supplementary file 2 [file DataSheet2.XLSX]

## Sheet: EST
Additional File 2a: Information on primers of ESTs
EST name	Primers name	Primer sequence ( 5' to 3')	Tm (℃)	Amplified length (bp)
SunSeed_CL861Contig1	EST-1F	CTGAACTCAACGAAGCCACC	57.9	504
	EST-1R	CCTCGCTCCCTAAACAAATG	57.6
SunSeed_CL295Contig1	EST-2F	TCATTGACATTCGCTTCTCC	55.7	549
	EST-2R	CAATACGCCAAGCATAACTC	53.7
ALB-3-28E3-TriPEXPSP	EST-3F	AACTTGGCAGACCAGCATTG	58.4	516
	EST-3R	TTCTTATCAACCCCTCAGCAG	57.1
SunSeed_CL100Contig1	EST-4F	ATTTTGTGGTTCAGTTTCAGCC	58.7	565
	EST-4R	CGGCTTTTTAACTGGCATCT	57.5
ALB-2-14D4-TRIPEXP	EST-5F	GGTGGTTTAAGGATTGGTTGT	55.9	546
	EST-5R	TGTCTTTGGATACAGAACCGA	55.6
SunSeed_CL212Contig1	EST-6F	AGCCCATTGAGTGCTCTACCT	58.1	564
	EST-6R	CGATCCTTCCCAGTAAAACG	57.4
SunSeed_CL450Contig1	EST-7F	CCAACAAAGTCGGTGGAAAC	57.8	558
	EST-7R	CACTGACAAGGACAAGGCTG	56
ALB-3-27G4-TriPEXPSP	EST-8F	AGTCCTTTTTCTGCTGTTGTG	54.7	559
	EST-8R	AGTGGTTGTTCATAGCCTTCA	54.9
SunSeed_CL1Contig1	EST-9F	GATGGACGGTTGTAAATAGCAG	57	525
	EST-9R	ACAGATTTGGCAAGAGCACAGA	60
ALB-3-7D3-5'-TripE-SP	EST-10F	TTTCACTCGCATCTTCTTCC	55.2	498
	EST-10R	GGCAATTATCTCCTCCATCC	56
ALB-2-13E_12-5'-TripE-SP	EST-11F	CGCCTTACCTACTTCGCTTCT	58.6	498
	EST-11R	GGTAGTAACCGCCGTCAAAGT	58.7
SunSeed_CL862Contig1	EST-12F	TCTCCCTTCCAAACTGCTAA	55.1	492
	EST-12R	TTGAGTTTAGGCGAGATTGC	55.8
SunSeed_CL318Contig1	EST-13F	TCCCATTGACACCCAGGTAC	57.5	524
	EST-13R	TGGAGAGGAAAGATGTGACG	55.5
SunSeed_CL572Contig1	EST-14F	CCGTATCGAACTGAAGGGAA	57.7	562
	EST-14R	GTTGTTGATCGGGATGTGGA	58.4
SunSeed_CL92Contig1	EST-15F	CGAAGGACCAAATCGTGAGA	58.3	573
	EST-15R	CAAGAGTCGGACTGCATAGTGT	57
SunSeed_CL137Contig1	EST-16F	TACAACACGCCTCAACCACC	59	520
	EST-16R	TCTTCGCTCTGAGTGCCAAA	59.2
SunSeed_CL81Contig1	EST-17F	ACGCCCCTCCTGTTACTTG	57.4	511
	EST-17R	AGACACTCTGGCTCCTCTTTCC	59.2
SunSeed_CL792Contig1	EST-18F	TACTACCAGCCGCCACCTAAA	60.2	503
	EST-18R	GACACGTTCCAGAAAGGCAC	57.7
SunSeed_CL79Contig1	EST-19F	ACAACCTTAGCCTCCATTACAT	55.4	531
	EST-19R	ATACGATCTCCAGTCCTTCAAG	55.4
SunSeed_CL10Contig1	EST-20F	AGGGTTGTAGATGTCAGGG	51.5	787
	EST-20R	ACAACAAGGACGCCGATA	54.1
SunSeed_CL10Contig3	EST-21F	TGTCGCTCTGGGACTTTC	53.3	508
	EST-21R	GAAGAGGGAGCCATTGTG	52.7
SunSeed_CL77Contig2	EST-22F	GGTAGTGTATGATGTTGCAGGAG	55.4	548
	EST-22R	GTGGTAGGAGTAGGGTTATTGTG	56.7
SunSeed_CL227Contig1	EST-23F	CATTGGCGTCACGTACAACG	60.6	514
	EST-23R	GACGACACCACCACTTGCTC	58.2
ALB-2-13A9-5'-TripE-SP	EST-24F	GATTGGGGTGTGAATGGAGAT	58.4	443
	EST-24R	GAAGGCGACACTATGCTCAAT	57.1
SunSeed_CL859Contig1	EST-25F	TGATGGCGGCTTCTCAAACT	60.6	505
	EST-25R	GAGTGTGGGTGCGTCATTCA	59.5
SunSeed_CL851Contig1	EST-26F	CCAGGGATGTAAATAGTAACGC	56.5	490
	EST-26R	GCTATAAGGCACTGAATGACC	54.4
ALB-2-13B5-5'-TripE-SP	EST-27F	TCTTTCCCTCGCAATCCTAC	56.9	508
	EST-27R	CAGAAGGGTCAACTCCAAGC	57
ALB-2-14C12-TRIPEXP	EST-28F	GGGCTGGCTATGTTGGTTTA	57.9	563
	EST-28R	GGAAGGAGGTTTGTGGATGA	57
ALB-2-13D5-5'-TripE-SP	EST-29F	CAAAGTTTATGTTCCGTCCG	55.9	534
	EST-29R	CATATCAAAGGTCCTCGAAGC	56.7
SunSeed_CL4Contig1	EST-30F	GTTACCCGTTGAGGAGTGTTAG	56	695
	EST-30R	GCTTTGTGCCTACTTAGACCTG	56.6
SunSeed_CL5Contig2	EST-31F	AGAAAGGGTTGTTCCGAGAT	55.4	544
	EST-31R	TAAGTAGTAGCAGGAGCAATGAG	54.4
SunSeed_CL7Contig1	EST-32F	CAGCATTGCCTTAGCATTAAG	56.1	583
	EST-32R	TCTAGATCCTCCCGTTGTTTT	55.9
SunSeed_CL14Contig1	EST-33F	CGCTACTAAACCTCGCAACC	57.9	506
	EST-33R	ATCCCATCTCACAGTCTTCGC	58.9
SunSeed_CL14Contig2	EST-34F	ACTCACTAGAACCGACAGCAATG	58.9	545
	EST-34R	CCGAGAATCCAACCCTAACAT	58.3
SunSeed_CL15Contig1	EST-35F	TCCTATACCCACAAGCCATCT	56.4	580
	EST-35R	TCATACCCTCCATCGTTTCTC	56.6
SunSeed_CL16Contig1	EST-36F	AACTTGGTTCTGCCGTTTCTC	58.6	570
	EST-36R	GGCAAGGTAAAGGAAAGGCT	58.1
SunSeed_CL17Contig1	EST-37F	CTATCTACTTCTCATTCCTTCCCTT	57.3	574
	EST-37R	CACACACAAACATGCTCAAAAG	56.7
SunSeed_CL18Contig1	EST-38F	AATAAACTCCCACCATCTCCTC	56.8	542
	EST-38R	AAAACAAAAGCCACTGCCAC	57.9
SunSeed_CL83Contig1	EST-39F	AACGATGGCTGATGTGGATG	58.7	499
	EST-39R	CACGAGAGAAAAGGATAGGGC	58.4
SunSeed_CL85Contig1	EST-40F	AGGCTCTGCTGAGACACCATC	59	501
	EST-40R	GCCTGGGGATTACATTTCTGG	61
SunSeed_CL87Contig1	EST-41F	AGGAAATCGGGATCAGAGTG	56.3	494
	EST-41R	GTAGTGGCGGAGGTAAGACAT	56.1
SunSeed_CL90Contig1	EST-42F	TGTAAAGCAAACGGAGCCAC	58.8	557
	EST-42R	AACTTCCACGCACGACATAAC	57.7
SunSeed_CL90Contig2	EST-43F	AACTTCCACGCACGACATAAC	57.7	504
	EST-43R	CTTGCTCTGGTGATTATTCCG	57.6
SunSeed_CL96Contig1	EST-44F	AACATCTCCGACCACTACACTC	55.7	553
	EST-44R	CAGTAAGGTGAGCAGCCAAT	55.3
SunSeed_CL100Contig2	EST-45F	TCCCTAACAAACCAAGCCAC	57.6	496
	EST-45R	CACAAGAATCTTCCACCAACC	56.9
SunSeed_CL102Contig1	EST-46F	AACCACCCATGAAATGAAACC	58.7	573
	EST-46R	CATAGCCAAGACCAAAGGAAGT	58.1
SunSeed_CL106Contig1	EST-47F	CCACAGATTGGGTGTAGGCT	57.2	521
	EST-47R	ACCATCAACCGCTTCTGC	56.2
SunSeed_CL112Contig1	EST-48F	GGCTTATTCGTCACTTTCTCC	56	662
	EST-48R	CTTCCTCCCATTCTTGCTTT	56.2
SunSeed_CL113Contig1	EST-49F	GTTCTCAACATCTCCGTGGGT	58.7	542
	EST-49R	ATTGGGTGACACCTAGACAACC	58
SunSeed_CL118Contig1	EST-50F	GAAGGGGATAAGGTTGACAGC	58	585
	EST-50R	ATGGATCTGGAGCCTGGAAC	58.6
ALB-3-3A9-TriPEXPSP	EST-51F	TCCCAGCCATCCTTGACAC	58.4	532
	EST-51R	CACCATTGCTTACACCATCTTG	58.2
ALB-3-3A10-TriPEXPSP	EST-52F	CCTAAGTTTGGTGAATGGGAT	56	506
	EST-52R	CAAGGAATACAATGTGAGAAGC	54.5
ALB-3-5B5-TriPEXPSP	EST-53F	TGTTGGTGGGCGTGTTCTG	60.5	612
	EST-53R	CTGCCAGTTGATTCCTTTGTTTC	60.8
ALB-3-5D6-TriPEXPSP	EST-54F	GCTCGTCGTTTACAAGACCATT	58.9	589
	EST-54R	TGCCCTCAGTAACACACATCAC	58.2
ALB-3-5D10-TriPEXPSP	EST-55F	GGACTCTCTTCCAAAGCCATAC	57.5	526
	EST-55R	ATCCCTTGCCAGAACATACAG	56.8
ALB-3-7A2-5'-TripE-SP	EST-56F	GAGTCAACAAGCAACAAACCAC	57.3	529
	EST-56R	AATCAGCAGTAAAATGTCGCAG	57.7
ALB-3-7B5-5'-TripE-SP	EST-57F	TAACTCACTCCGCATCTTCAAT	56.9	525
	EST-57R	CCAAGTGCTTTTAGTGAACAGAG	56.7
ALB-3-7B11-5'-TripE-SP	EST-58F	AGGAAGAATGAGGAGGCAAGT	57.3	523
	EST-58R	CCACAGATCAACAGAAAACACAC	57.2
ALB-3-7B12-5'-TripE-SP	EST-59F	CTTACCCACCCCACCATTCTT	60.4	737
	EST-59R	ACCTCGCCAACGATGTGAAG	60.7
ALB-3-7D3-5'-TripE-SP	EST-60F	GATTTCACTCGCATCTTCTTCCT	59.6	556
	EST-60R	GCACACTTGTCCAGCCATATTT	59.4
ALB-3-7D8-5'-TripE-SP	EST-61F	AGTTCTTTCCATCCTTGTTCC	55.2	541
	EST-61R	ATCTTGCCCTGACTCTACTCC	55.1
ALB-3-7F10-5'-TripE-SP	EST-62F	GGAAAAGGAGGCAACAGG	55	607
	EST-62R	TTCAGCCAGAAACTAAAGGAC	54.2
ALB-3-7H10-Tripexp	EST-63F	TCGGCGGAAACGGACAAT	61.8	691
	EST-63R	CTCGTCAATCTTTGGGGTGG	60.1
ALB-3-7H12-Tripexp	EST-64F	CGTATGGATTGGTGGGTCAG	58.3	519
	EST-64R	GCAGGCAAGACTTCTCCGT	57.5
ALB-3-8B4-Tripexp	EST-65F	GAACCACTCTTTCATTCTCACTC	55	511
	EST-65R	TTCCTCACCGCTTTTACCT	54.9
ALB-3-8C2-TriPEXPSP	EST-66F	AAACGAAACCCAAGCCCATC	61.3	598
	EST-66R	CCGAAGAAAACCCTCAGAACC	60.4
ALB-3-8D1-TriPEXPSP	EST-67F	AAGGTGAAGGAGGAGGCTGT	57.7	560
	EST-67R	GGGAGATTTGAACTGTTGGAAG	58.1
ALB-3-8D3-TriPEXPSP	EST-68F	TTGCTAAGCCCGTTCAGGTC	60.3	523
	EST-68R	ATGAGCGTGTTGGGGTCGT	60.7
ALB-3-8D11-TriPEXPSP	EST-69F	AGTCACTCGTAACTGAGGCGTAT	57.8	591
	EST-69R	CCCTTGCCAGAACATACAGAG	57.4
ALB-3-8E_7-TriPEXPSP	EST-70F	TCCTTGCTTCCATCCTCCTC	58.9	740
	EST-70R	ACACCCGTGCTCCTACCATT	59.2
ALB-3-8F10-TriPEXPSP	EST-71F	GTTTACCTTGCCGACGAGC	58.2	565
	EST-71R	CATGATGTGGTTTCACCTTTGT	57.4
ALB-3-8F12-TriPEXPSP	EST-72F	TGGCTTTGCTATTTGCTGCT	58.9	563
	EST-72R	TCTTGTAGGCTTTGGAGGGAT	58.2
ALB-3-8G5-TriPEXPSP	EST-73F	GGTTGCCTGGCTTGTCACT	58	623
	EST-73R	GCAGAAGGGATGGAGCACTAT	58.4
ALB-3-8H11-TriPEXPSP	EST-74F	ATGCTTCTTCTTCCTCTTCTCAG	56.9	715
	EST-74R	GCTAACCCAGTTTGTATTTCGT	56.1
ALB-3-26E6-TriPEXPSP	EST-75F	CGTGAGATTGGAGAACATAGC	54.9	560
	EST-75R	CGTATGATTGGTGGGTTGTG	56.7
ALB-3-26E8-TriPEXPSP	EST-76F	GTCACTCGTAACTGAGGCGT	54.9	591
	EST-76R	TCCCTTGCCAGAACATACAG	55.8
ALB-3-26F5-TriPEXPSP	EST-77F	TGAGGAAAGACGACAACACC	55.4	503
	EST-77R	TAGCATAGGAGGAGCGACC	55.2
ALB-3-26F11-TriPEXPSP	EST-78F	TCCTTCCGCAACCCTAATCC	61.4	531
	EST-78R	TACTCCAGCAGCAACCGCAG	62.1
ALB-3-26G1-TriPEXPSP	EST-79F	TGGGGAACCGCAATCGTAT	60.9	613
	EST-79R	TTCACCAACTCCAGCCTCCT	59.3
ALB-3-26G3-TriPEXPSP	EST-80F	AGAGCAGCAGCACAACAGAG	56.1	451
	EST-80R	GATGGACGATTCAGGATTAGC	56.4
ALB-3-26G5-TriPEXPSP	EST-81F	AAACAGATGGCGGGGATG	58.5	538
	EST-81R	GTGTCGGGATAGGCAGGAT	56.9
ALB-3-26G11-TriPEXPSP	EST-82F	GATGGACAGATGCCGAGTG	56.2	590
	EST-82R	CGGTTGAGGTTGGTGTAGGT	57.2
ALB-3-26H1-TriPEXPSP	EST-83F	CGTTGGTGATGGAAATGGAC	58.2	381
	EST-83R	CAGAAATCGGGTGTCAGGAAT	58.9
ALB-3-26H3-TriPEXPSP	EST-84F	TGAGGAGATTGGTGCTGGTG	58.8	516
	EST-84R	CTCACAATGTAGGCTCCACTCC	58.8
ALB-3-26H4-TriPEXPSP	EST-85F	TTCGTGGAGGGTTTTGTG	54.2	578
	EST-85R	CTTGAAGGCAGCAGCATT	54.2
ALB-3-26H5-TriPEXPSP	EST-86F	CGATGGCTGATGTGGATG	55.1	509
	EST-86R	GCAAAAGTTCAACACGAGAG	53.2
ALB-3-26H9-TriPEXPSP	EST-87F	CGACAAGGGGACTCATCAAG	57.6	508
	EST-87R	GCCATAAGAGCACACCGAAG	58.2
ALB-3-27A1-TriPEXPSP	EST-88F	CTAACCCCTCAAGCAGAAGTC	56	690
	EST-88R	TGTGCTGTCCATAGTTTTGCT	55.9
ALB-3-27A10-TriPEXPSP	EST-89F	AGTCAGGGAGTAAGGGAAGG	55	597
	EST-89R	GGACTCACCAACAGCAACTC	54.8
ALB-3-27A12-TriPEXPSP	EST-90F	GAAGCAAAGCAAGGACAATC	55	544
	EST-90R	CAAACCTCATCACCAGCAG	53.9
ALB-3-27B2-TriPEXPSP	EST-91F	GCGGTTACATTGAGACTTGG	55.6	639
	EST-91R	CGCTGAAGATGTTTCCACC	56
ALB-3-27B4-TriPEXPSP	EST-92F	ATGGAGAAGGTGGCGAAGTC	58.9	513
	EST-92R	GGCGAGATTACAAGCACGAT	57.8
ALB-3-27B6-TriPEXPSP	EST-93F	TGGATGTCACTGCTTGCCTT	58.7	509
	EST-93R	CCGACAGGTATTTGGACTCAG	57.2
ALB-3-27B9-TriPEXPSP	EST-94F	AAGTAGTAGCAGGAGCAATGAG	53.9	543
	EST-94R	AGAAAGGGTTGTTCCGAGAT	55.4
ALB-3-27B11-TriPEXPSP	EST-95F	GGATGATTTGAGGGCTTTCT	55.9	472
	EST-95R	AGAAGGTGGTGCTTTGTGAG	54.9
ALB-3-27C2-TriPEXPSP	EST-96F	AACTTGGCAGACCAGCATTG	58.4	626
	EST-96R	GCCTCCAGTCACCTCAGTATTC	57.9
ALB-3-27C9-TriPEXPSP	EST-97F	GCAAAAATGGCTAACCCTAAG	56.8	732
	EST-97R	TAAATGACGAATGGGAAACG	56.2
ALB-3-27C10-TriPEXPSP	EST-98F	CACGAGGAAGACGAAGGAG	55.2	522
	EST-98R	CGAAGATGAACTGCGATGC	57.1
ALB-3-27C12-TriPEXPSP	EST-99F	ATAGGGAGTTGGGTGATAGAC	52.5	719
	EST-99R	CCTGACAATGGTTCAAGTTC	52.4
ALB-3-27D2-TriPEXPSP	EST-100F	TAAGGGAGCAAAGGGAGAT	53.9	588
	EST-100R	TGCGTAGGGTGTTGTCGT	54.7

## Sheet: GSS
Additional File 2b: Information on primers of GSS
GSS name	Primers name	Primer sequence ( 5' to 3')	Tm (℃)	Amplified length (bp)
AdH1011-CPY2-J22TF	GSS-1F	AAATGCCCTCCCGAGATGTT	60.8	707
	GSS-1R	TACTCTACTCCCCCTGTGCGTT	60.6
AdH1011-CPY2-J24TF	GSS-2F	CCCTCCAATCCTTCTTATGACT	57	552
	GSS-2R	ATACCTCACTTCAAAGCAGCAG	56.8
AdH1011-CPY2-L2TF	GSS-3F	CATTGGTGGATGTTCAAGGATAG	58.9	520
	GSS-3R	CAGCATAAAGCTCGCACAACT	58.5
AdH1011-CPY2-L12	GSS-4F	GTCTCCCTCATACCTCCCTCT	56.3	521
	GSS-4R	GATCCAAATCTATATTCCCCCT	56.3
AdH1011-CPY2-L16	GSS-5F	AATGAATGGGGACTACCTTGTG	58.3	560
	GSS-5R	GGCTGAGCATTGAAGCATTT	57.9
AdH1011-CPY2-O18TR	GSS-6F	GGGCAGAATAAATCAACAGAGG	58.4	569
	GSS-6R	ACTATCCGCAAGGCATACATCT	58.4
AdH1011-CPY2-O20TR	GSS-7F	CTTAGAGTGGATGTTCAGACCTTC	57	506
	GSS-7R	GCCAAAGGCTTCACCCAT	57.9
AdH1030-CPY2-B9TF	GSS-8F	AGTGTGGATGCTCTGCTGGC	60.7	501
	GSS-8R	GATTGCTTCTCCCCGATTCTT	60
AdH1030-CPY2-B11TF	GSS-9F	AGCAGCAAAGGAGGTAAGGTT	57.8	709
	GSS-9R	ATTCTGGACTCAAAACTGCCTT	57.6
AdH1030-CPY2-B13TF	GSS-10F	TTTTCCAGTCTCCCTCCAATC	58.2	501
	GSS-10R	GAGGACAATCAGAGCCCAGAG	58.6
AdH1032-CPY2-B3TF	GSS-11F	TTACAGAGAGAGGCATGAGGTT	56	503
	GSS-11R	CCCAAGCAATACAGAAGAGAAT	55.9
AdH1032-CPY2-B7TF	GSS-12F	TCAAAGATAAATGGCGTGTCAG	58.2	540
	GSS-12R	CTTTTTGGATGGCTATTCAGGT	58.2
AdH1032-CPY2-B9TF	GSS-13F	TCTAAGCAACAAGATGAACCGT	57	549
	GSS-13R	GATTGAGAACCGACAGATGGA	57.2
AdH1032-CPY2-B17TF	GSS-14F	AGGTCGATACCGATCTCCGT	58.4	624
	GSS-14R	TGTTCCCAATAGGTTTCCCAC	58.9
AdH1032-CPY2-B19TF	GSS-15F	GTAGAACAGAGGTGGTTGTCAGG	58	533
	GSS-15R	GTCCATACTTTGCCCGAGATT	58.5
AdH1032-CPY2-B23TF	GSS-16F	GCTTCTCCAACCACCTCTGT	56.3	583
	GSS-16R	CACTCTTGTGCTCCTCCATTT	56.8
AdH1151-CPY2-H9	GSS-17F	ACACACATCAAGAGCAGTCACG	58.3	662
	GSS-17R	TTCCAATACAAACAGCAGCATC	58.1
AdH1151-CPY2-H11	GSS-18F	AGCATTTTGTGGTGCACGG	59.9	508
	GSS-18R	GCTCAAGCAAGAACGAGGAAG	59.4
AdH1151-CPY2-H13TF	GSS-19F	GCTGCTAACAAATGAGGGCTAT	58.5	630
	GSS-19R	GTTTGGAGGGAGAACGAAGC	58.8
AdH1151-CPY2-H17TF	GSS-20F	TCAAGAAATTCCTGAGATGCC	56.9	519
	GSS-20R	CAAAAAGTATTGCCACCACATC	57.6
AdH1151-CPY2-H21	GSS-21F	GATAAGAACATCACCTTGAAACACT	56.8	573
	GSS-21R	AAGACAATAGGAAAGCAGAGAGAC	56.3
AdH1151-CPY2-J3	GSS-22F	TCCTCAGGTGCCTTCTTCAT	56.9	558
	GSS-22R	CACCCACGCCTGACTTCTAT	57.4
AdH1155-CPY2-O15TR	GSS-23F	AGTCCAACCATATCCTAGCTCTG	57.4	544
	GSS-23R	TCTGCTTTTCCTCTGACACCT	56.5
AdH1155-CPY2-O17TR	GSS-24F	ACGGGCGTGTCTTGGAACT	60	581
	GSS-24R	CAATGCGAGCAAGGTGAGAC	58.9
AdH1177-CPY2-N23TF	GSS-25F	TTGGACGACCCAGTGTAGTT	55	500
	GSS-25R	GCTTCACAAAGGGATTCTCA	55
AdH1177-CPY2-P1TF	GSS-26F	TCGCATTTCTGTGGGACTAT	55.4	583
	GSS-26R	TAACTACCTCAGACCTGGCATT	56.1
AdH1177-CPY2-P5TF	GSS-27F	CTGTGGCATTTATGTATCCG	54	557
	GSS-27R	GGTCAGAATCCAACAGCATC	54.8
AdH1177-CPY2-P7TF	GSS-28F	TTCCCAACTTCTCCATTACAG	54.5	540
	GSS-28R	TTCCCAGTATTCTCCCAAGC	56.8
AdH1177-CPY2-P11TF	GSS-29F	CCTTCAGACCTCCCAACCAC	59	624
	GSS-29R	GGCTGGATTATTGCCGTGTT	60
AdH1177-CPY2-P17TF	GSS-30F	AGCTATGCAGCATCCAGACAC	57.7	555
	GSS-30R	ACAACTTGGACAGGGCTCAC	57
AdH1177-CPY2-P17TF	GSS-31F	GCCATCATCCTTCACAACAT	55.1	543
	GSS-31R	TGTCTCCCACCTAGCACTTT	54.6
AdH1184-CPY2-H22TF	GSS-32F	ATAAGTCTCAGTCCCAGCACAC	55.9	511
	GSS-32R	AATCCTACTCGGAATACCACAG	55.6
AdH1184-CPY2-J2TF	GSS-33F	TTCCCTACTTCCCTTTGATG	54.4	526
	GSS-33R	AGTCCCACATCTAAGAAAGCA	55.2
AdH1184-CPY2-J4TF	GSS-34F	TTTTTTTACCGCAGCAATGG	59.2	574
	GSS-34R	TGTTGTCTTCTGGGAGCATCAT	59.5
AdH1184-CPY2-J10TF	GSS-35F	GATTTGAAAGCGTTGAGGAGGT	60.2	561
	GSS-35R	GGGGCTCCCAAAGTTGATTC	60.8
AdH1184-CPY2-J12TF	GSS-36F	TAAATGGGTCTGTCCACTCG	55.6	593
	GSS-36R	TTGACAGGGATGTTGTGGAT	55.3
AdH1184-CPY2-J14TF	GSS-37F	ATCCTATGAGTAATGGGACACC	55	694
	GSS-37R	AGAGAAGGTGAGTTGAGGTAGGT	55.9
AdH1184-CPY2-J22TF	GSS-38F	CCATGAGGGTTTAGTTCGTT	54.4	580
	GSS-38R	TTGACACCGATAATGGAAGC	55.9
AdH1184-CPY2-L16TF	GSS-39F	CGTAGAGGAGGAAGAGGAGC	55.7	658
	GSS-39R	TAAGTGAGGATGTGGGTTCG	55.6
AdH1184-CPY2-L18TF	GSS-40F	GTCTCCCTTCCCAAGTCACC	58	505
	GSS-40R	GGAGCTTTTCTCAAGGTGGC	58.9
AdH1184-CPY2-L20TF	GSS-41F	TAAATGGGTCTGTCCACTCGC	60	593
	GSS-41R	TTGACAGGGATGTTGTGGATG	58.6
AdH1184-CPY2-L22TF	GSS-42F	CTCCTTTCTTCTGATTCGTCC	55.7	676
	GSS-42R	GTGCTGGGTGACTTTACTGC	55.4
AdH1184-CPY2-L24TF	GSS-43F	TGGCTAAGTTCTTTCCTCCTC	55.8	681
	GSS-43R	GCTTGCCATAGAAAGGAGTG	55.1
AdH1184-CPY2-N2TF	GSS-44F	TCCTACTGACTTTGTGGTGCTG	57.9	537
	GSS-44R	GGCTAATGCCCTTTGAGATC	56.6
AdH1184-CPY2-N6TF	GSS-45F	AGAAAAACCCTCATTCCTAACC	56.5	615
	GSS-45R	TGCTGATGCTATTACCCGATT	57.7
AdH1184-CPY2-N8TF	GSS-46F	AAGATAAATGGCGTGTCAGC	55.4	666
	GSS-46R	CAAGAACAGTTACAGGGTGGC	57.3
AdH1184-CPY2-N12TF	GSS-47F	CACAGTTGCTTGAGCCTTCT	55.3	529
	GSS-47R	ATCGGAGTAGATGAGCCAAC	54
AdH1184-CPY2-N12TF	GSS-48F	GGACTTTCTTTCCTCCACTGAC	57.2	527
	GSS-48R	ACCAGGATGTAGGTGTTTGAGT	55.4
AdH1184-CPY2-P12TF	GSS-49F	CCAACCCTATTCAACAAGTCAG	56.7	578
	GSS-49R	GATGTCTCCCTCTATGTCAACTC	54.7
AdH1184-CPY2-P18TF	GSS-50F	AAACTGAGCCTTAGGGTCTTG	55.8	535
	GSS-50R	AGCTGTACATCAGACTCGGTG	55
AdH1011-CPY2-I8TR	GSS-51F	GTAACAAAGGAGCAGTGGCAGT	58.8	516
	GSS-51R	AGGGAGCAATCTTGGAGCAT	58.7
AdH1011-CPY2-I12TR	GSS-52F	GCTACACTAAACGAGGCACAAGAT	60	601
	GSS-52R	GATTGAGGAGGCTTGGTAGGAG	59.8
AdH1011-CPY2-I14TR	GSS-53F	CTTACAACAATGAGTTTTCCAGC	56.6	540
	GSS-53R	TGAAGTTATCCAAGTAAGGCATC	56.1
AdH1011-CPY2-I16TR	GSS-54F	CTGAAATGTGTTTGGCGGAG	58.9	567
	GSS-54R	ATTGAGACCATTGTGCCCTTT	58.7
AdH1011-CPY2-I18TR	GSS-55F	CTTGCCTCTATGAAGATGGTTTT	57.7	711
	GSS-55R	TCGGAAATTGACGACGTAACT	57.5
AdH1011-CPY2-I20TR	GSS-56F	TAACATTGGCAGGTGGTGGTA	58.8	546
	GSS-56R	CAAGAATAGTTACAGGGTGGCG	59.4
AdH1011-CPY2-I22TR	GSS-57F	ATCCTTTTGCGTCTGTCACTAAC	58.2	530
	GSS-57R	ATCATTGGGAGGCTGGTCAT	58.9
AdH1011-CPY2-K2TR	GSS-58F	GGTATGGTTCAGGTTTCACGC	59.5	650
	GSS-58R	TTTCCATCAGCCCTAACTTGC	59.6
AdH1011-CPY2-K4TR	GSS-59F	CCCTGGAGTTTATGATTATCGG	58.4	630
	GSS-59R	CAATAGGAATCGTCCCTGAAAG	58.4
AdH1011-CPY2-K10TR	GSS-60F	CTGCCTCCGTCTTGATCTACAT	58.6	587
	GSS-60R	TCCCACCTTACTTCCAAAACC	58.4
AdH1011-CPY2-K12TR	GSS-61F	CCCTTGAATGCTTCTTGGTC	57.1	686
	GSS-61R	CAAGCAAGTTTTAAGTTTGGTGT	56.5
AdH1011-CPY2-K14TR	GSS-62F	AGAGCATCTGGACCGTTTTC	56.6	510
	GSS-62R	AAAAAAGGGAATAAAGGACTCAG	56.5
AdH1011-CPY2-K18TR	GSS-63F	AAGGTTCCTAAAGTTTGACGCC	59.7	653
	GSS-63R	CCTTATGGCGTTGAACTCCG	60.6
AdH1011-CPY2-K22TR	GSS-64F	ATCACCTGTCCCGAATAGAACC	59.7	504
	GSS-64R	CCCATACATCAAACAACCCAAT	59
AdH1011-CPY2-K24TR	GSS-65F	TGCCTAGCAATAGATGATGAAT	54.8	720
	GSS-65R	GTTGTTTGGAGGTTTGGAAT	54.1
AdH1011-CPY2-M6TR	GSS-66F	TATCCATTTGAGTTTGCCTGAC	57.1	528
	GSS-66R	TTTTCTCCAAGCCATTCCTAC	56.5
AdH1011-CPY2-M10TR	GSS-67F	TTAGTGTCATTAGTGGGTGTTGC	57.3	545
	GSS-67R	GAGCAATTACTAGCCGTCCAG	57.1
AdH1011-CPY2-M12TR	GSS-68F	TAGTCCCATTGTTCACAGGATTTC	60.1	669
	GSS-68R	CAAGGAATGTGCTGGGTGACT	59.8
AdH1011-CPY2-M14TR	GSS-69F	TTACCAACCCCATTCAACAAG	57.7	535
	GSS-69R	ATGAGATGAGGAAAGGCTAACC	57.1
AdH1011-CPY2-M16TR	GSS-70F	GTGGCATTTATGTATCCAGTGG	57.3	594
	GSS-70R	CATTCCGAGTGTAGGGAGGTC	58.5
AdH1011-CPY2-O2TR	GSS-71F	CGGTGATGCCCTACATACAGC	60.5	538
	GSS-71R	GTTATCTCCCACTCAGCACTTTG	58.5
AdH1011-CPY2-O6TR	GSS-72F	CATTCTACTGGTGGGTCTGTTC	56.2	618
	GSS-72R	GAGCAACGAGTAATTCTCATCAC	56.2
AdH1011-CPY2-O10TR	GSS-73F	CAGACGGTGAAACTGCGAAT	58.4	573
	GSS-73R	AACCCAAGGTCCAACTACGAG	58.4
AdH1011-CPY2-O12TR	GSS-74F	TTGCCACTAACTCCCTTCACTT	58.4	646
	GSS-74R	GGCTCACCGTTTTACTTATTCTG	58.2
AdH1011-CPY2-O14TR	GSS-75F	ATAAATGGCGTGTCAGCAGC	58.7	664
	GSS-75R	CAAGAATAGTTACAGGGTGGCG	59.4
AdH1155-CPY2-I11TR	GSS-76F	TTTCTCCAACTATGGCTCAATG	57.4	662
	GSS-76R	ACCCCTACTACTTGGACAACAGA	57.5
AdH1155-CPY2-I13TR	GSS-77F	AGGTATGGTTTAGGTTTCTTGC	55.3	643
	GSS-77R	GAGGCTCATCTGTCGGTTATC	56.3
AdH1155-CPY2-I17TR	GSS-78F	GTACACAAAATCGGGATACACAAC	58.3	495
	GSS-78R	TTGGGATGACTGTGACGAGC	58.8
AdH1155-CPY2-I21TR	GSS-79F	GAAAGGTCTGCCAAGGATGAT	58.2	506
	GSS-79R	ACCTGAAATCCAGCACGAACT	58.8
AdH1155-CPY2-I23TR	GSS-80F	GCTCCCCAAAATGTCCAACT	58.9	537
	GSS-80R	CACGCAGACGCATAAAAGCT	59.2
AdH1155-CPY2-K1TR	GSS-81F	CTTCGGACAAAAGTGCCAGT	57.7	553
	GSS-81R	ATGGTGACATAAAGGGTAGGCT	57.4
AdH1155-CPY2-K3TR	GSS-82F	CTTTTCCATCATCTTCTCAGCA	57.3	533
	GSS-82R	ATCCTCCCAAGTCTCATTACCA	57.9
AdH1155-CPY2-K5TR	GSS-83F	ATGTTAGATTTGTGGAGAGTGGAC	57.1	554
	GSS-83R	TTGGGAGACTTGATGTTTAGATGT	57.7
AdH1155-CPY2-K7TR	GSS-84F	TTTCTGTCAAATCAAAAGCGAG	57.8	536
	GSS-84R	TTGCTGGAAAGATGGAATGG	58.3
AdH1155-CPY2-K9TR	GSS-85F	TATGGGCTACTTGAGACGGATG	59.5	700
	GSS-85R	CGATTTCTCTTCTTCACAACGC	59.4
AdH1155-CPY2-K11TR	GSS-86F	GCTACCTCCCATCCTCTCAGT	57.3	575
	GSS-86R	TTTCAACGGTGGAGTTTCTACA	57.7
AdH1155-CPY2-K13TR	GSS-87F	TCTTCCCAAGTCTCATTACCAAA	58.5	601
	GSS-87R	TCATCAATCAACAAAAGCCTCA	58.4
AdH1155-CPY2-K15TR	GSS-88F	TAGGGTTGTTAGGGTCAAAGTCA	58.5	551
	GSS-88R	CCGCTTGTTGCATTTATCATC	58.5
AdH1155-CPY2-K17TR	GSS-89F	GGTGTAACTCATCCGAATGGGTA	60.7	496
	GSS-89R	AGTCCGAACTCCTAAAGGCTCA	60
AdH1155-CPY2-K19TR	GSS-90F	AGAGTGGATGGTGGTGGCTT	59	622
	GSS-90R	ATGAGGTGGTAAACCGGCTAG	58.7
AdH1155-CPY2-K21TR	GSS-91F	GCATTTATGAATCCGGTGGT	57.4	551
	GSS-91R	GCAGTCCTTTGTCAGCCTTT	57
AdH1155-CPY2-M1TR	GSS-92F	CTTGGTTTTTCCTCTCTTGTGG	58.4	550
	GSS-92R	TTGGTAAGGAAACAAGTGGTGC	59.5
AdH1155-CPY2-M3TR	GSS-93F	GAAGACCTTTCCTAGCCACAGC	60	563
	GSS-93R	GCCAGGTTGATGCTCTGTTCT	59.2
AdH1155-CPY2-M5TR	GSS-94F	AAAAGGATGTCACCATTCAAGC	58.5	608
	GSS-94R	ACCGTAAGTTCTTCCGTTTCTCT	58.7
AdH1155-CPY2-M13TR	GSS-95F	CCTTTGAGGCATCCCATTATTC	60.5	707
	GSS-95R	AGATGGCAGCCGAACCTAAC	59.3
AdH1155-CPY2-M19TR	GSS-96F	GATGGTGATTGGAGGGAGATAG	57.7	638
	GSS-96R	CACCCCTTAGAATTTACTTGCTC	57.5
AdH1155-CPY2-O1TR	GSS-97F	GTTCTTCACCAACGAGCACC	57.7	626
	GSS-97R	CCTACTGCTGCCTACTACTACGAC	57.8
.AdH1155-CPY2-O3TR	GSS-98F	TCGTCCTCCCAAGTCTCATTAC	58.4	524
	GSS-98R	TTTTCATCATCTTCTCAGCAACA	57.8
AdH1155-CPY2-O5TR	GSS-99F	TCTTGGTGCGTGTTTGTGC	58.2	541
	GSS-99R	GCTGATGAGCGGATGTTTTT	57.8
AdH1155-CPY2-O11TR	GSS-100F	GAGTCCAATACGGTCATTCAGGT	59.8	521
	GSS-100R	CCCTTGAGTTTGAGGATTGACAC	60.3
